# Supplementary material for: Integrated Amplitude and Phase Monitor for Micro-Actuators
Source: Micromachines (Basel). 2022 Aug 20;13(8):1360. doi: 10.3390/mi13081360 (PMC9415144; doi:10.3390/mi13081360)
Supplement: Supplementary file 1 [file micromachines-13-01360-s001.zip]

Archive with 1 entries (1 files):
- micromachines-1868103-supplementary.pdf
